# Supplementary material for: A new genus and species in the mite family Eupodidae (Acari, Eupodoidea) from Crimea
Source: Zookeys. 2014 Jun 30;(422):11–22. doi: 10.3897/zookeys.422.7802 (PMC4109443; doi:10.3897/zookeys.422.7802)
Supplement: XML Treatment for Pseudoeupodes [file zookeys.422.7802-treatment1.xml]

<!DOCTYPE tp:taxon-treatment
  PUBLIC "-//TaxonX//DTD Taxonomic Treatment Publishing DTD v0 20100105//EN" "tax-treatment-NSO.dtd">
<tp:taxon-treatment xmlns:tp="http://www.plazi.org/taxpub"><tp:treatment-meta><kwd-group><label>Taxon classification</label><kwd><named-content content-type="kingdom">Animalia</named-content></kwd><kwd><named-content content-type="order">Trombidiformes</named-content></kwd><kwd><named-content content-type="family">Eupodidae</named-content></kwd></kwd-group><mixed-citation publication-type="journal"><person-group><name><surname>Khaustov</surname><given-names>Alexander A.</given-names></name></person-group><article-title>A new genus and species in the mite family Eupodidae (Acari, Eupodoidea) from Crimea</article-title><source>Zookeys</source><day>30</day><month>6</month><year>2014</year><volume>2014</volume><issue>422</issue><fpage>11</fpage><lpage>22</lpage><pub-id pub-id-type="doi">10.3897/zookeys.422.7802</pub-id></mixed-citation></tp:treatment-meta><tp:nomenclature><label>Genus</label><tp:taxon-name>
                            <tp:taxon-name-part taxon-name-part-type="genus">Pseudoeupodes</tp:taxon-name-part>
                            <object-id xmlns:xlink="http://www.w3.org/1999/xlink" content-type="zoobank" xlink:type="simple">http://zoobank.org/BABD612A-51F7-4111-A1D5-31760CE6208A</object-id>
                        </tp:taxon-name><tp:taxon-authority>Khaustov</tp:taxon-authority><tp:taxon-status xmlns:xlink="http://www.w3.org/1999/xlink" xlink:type="simple">gen. n.</tp:taxon-status></tp:nomenclature><tp:treatment-sec sec-type="Type species"><title>Type species.</title><p><italic><tp:taxon-name>Pseudoeupodes porosus</tp:taxon-name></italic> Khaustov, sp. n. Monotypic.</p></tp:treatment-sec><tp:treatment-sec sec-type="Description"><title>Description.</title><p><bold>Female.</bold> <italic>Idiosomal dorsum</italic> (<xref ref-type="fig" rid="F1">Figs 1</xref>, <xref ref-type="fig" rid="F4">11–13</xref>). Idiosoma oval. Cuticle soft and striated. Sejugal furrow well developed. Prodorsum with three pairs of tactile setae (<italic>v</italic><sub>1</sub>, <italic>v</italic><sub>2</sub>, <italic>sc</italic><sub>2</sub>) and a pair of filiform trichobothria (<italic>sc</italic><sub>1</sub>). Naso (epivertex) folded downward onto ventral surface of prodorsum, setae <italic>v</italic><sub>1</sub> situated on dorsal part of naso near anterior margin of prodorsum; naso defined by different pattern of striation from surrounding prodorsum (<xref ref-type="fig" rid="F4">Fig. 11</xref>). Hysterosoma with eight pairs of dorsal setae (<italic>c</italic><sub>1</sub>, <italic>c</italic><sub>2</sub>, <italic>d</italic><sub>1</sub>, <italic>e</italic><sub>1</sub>, <italic>f</italic><sub>1</sub>, <italic>f</italic><sub>2</sub>, <italic>h</italic><sub>1</sub>, <italic>h</italic><sub>2</sub>) and three pairs of large round lyrifissures (<italic>ia</italic>, <italic>im</italic>, <italic>ip</italic>). Hysterosoma dorsally with two transverse furrows, between setae <italic>c</italic><sub>1</sub> and <italic>d</italic><sub>1</sub>, and between <italic>e</italic><sub>1</sub> and <italic>f</italic><sub>1</sub>. Setae <italic>f</italic><sub>1</sub> not trichobothrium-like.</p><fig id="F1" position="float" orientation="portrait"><label>Figures 1–2.</label><caption><p><italic><tp:taxon-name>Pseudoeupodes porosus</tp:taxon-name></italic> Khaustov, gen. n., sp. n., female: <bold>1</bold> idiosomal dorsum <bold>2</bold> idiosomal venter.</p></caption><graphic xmlns:xlink="http://www.w3.org/1999/xlink" xlink:href="zookeys-422-011-g001.jpg" position="float" orientation="portrait" xlink:type="simple"/></fig><p><italic>Idiosomal venter</italic> (<xref ref-type="fig" rid="F1">Figs 2</xref>, <xref ref-type="fig" rid="F2">3</xref>, <xref ref-type="fig" rid="F4">14–15</xref>). Coxisternal setal formula 3-1-4-2; six pairs of eugenital setae; six pairs of genital setae; five pairs of aggenital setae; two pairs of pseudanal setae; one pair of lyrifissures (<italic>ih</italic>), same form as dorsals.</p><fig id="F2" position="float" orientation="portrait"><label>Figures 3–6.</label><caption><p><italic><tp:taxon-name>Pseudoeupodes porosus</tp:taxon-name></italic> Khaustov, gen. n., sp. n., female: <bold>3</bold> genital area <bold>4</bold> subcapitulum <bold>5</bold> chelicera, antiaxial aspect <bold>6</bold> palp, antiaxial aspect.</p></caption><graphic xmlns:xlink="http://www.w3.org/1999/xlink" xlink:href="zookeys-422-011-g002.jpg" position="float" orientation="portrait" xlink:type="simple"/></fig><!--PageBreak--><p><italic>Gnathosoma</italic> (<xref ref-type="fig" rid="F2">Figs 4–6</xref>). Palp setal formula 0-2-3-8(ɷ), tarsus ovoid. Chelicerae: typical for eupodid mites, movable digit slender and acuminate distally, fixed digit distinctly shorter than movable digit and truncated distally; seta <italic>cha</italic> present.</p><p><italic>Legs</italic> (<xref ref-type="fig" rid="F3">Figs 7–10</xref>). All legs shorter than body. Soft cuticle separating coxisternal plates and trochanters of all legs with distinct pore-like structure (<xref ref-type="fig" rid="F4">Fig. 14</xref>). Rhagidial organ I with two longitudinally arranged solenidia; rhagidial organ II with three longitudinally arranged rhagidial solenidia. Tarsus I with famulus (stellate setae) situated in shallow depression; tarsus II with spine-like famulus. Tibiae I and II with one distal rhagidial solenidion; tibiae I-III with proximal erect solenidion; genua I and II with one erect solenidion. Femur IV not enlarged. Trochanteral setal formula 1-1-1-1.</p><fig id="F3" position="float" orientation="portrait"><label>Figures 7–10.</label><caption><p><italic><tp:taxon-name>Pseudoeupodes porosus</tp:taxon-name></italic> Khaustov, gen. n., sp. n., female: <bold>7–10</bold> legs I-IV, respectively.</p></caption><graphic xmlns:xlink="http://www.w3.org/1999/xlink" xlink:href="zookeys-422-011-g003.jpg" position="float" orientation="portrait" xlink:type="simple"/></fig><fig id="F4" position="float" orientation="portrait"><label>Figures 11–15.</label><caption><p><italic><tp:taxon-name>Pseudoeupodes porosus</tp:taxon-name></italic> Khaustov, gen. n., sp. n., female: <bold>11</bold> prodorsum <bold>12</bold> striation in the area of setae <italic>c</italic><sub>1</sub> and <italic>d</italic><sub>1</sub> <bold>13</bold> striation in the area of setae <italic>d</italic><sub>1</sub> and <italic>e</italic><sub>1</sub> <bold>14</bold> venter of propodosoma, arrows point to pore-like structures <bold>15</bold> genital area.</p></caption><graphic xmlns:xlink="http://www.w3.org/1999/xlink" xlink:href="zookeys-422-011-g004.jpg" position="float" orientation="portrait" xlink:type="simple"/></fig><p><bold>Male and immatures.</bold> Unknown.</p></tp:treatment-sec><tp:treatment-sec sec-type="Etymology"><title>Etymology.</title><p>The genus name is derived from the related genus <italic><tp:taxon-name>Eupodes</tp:taxon-name></italic> and prefixed pseudo- (from Greek ψευδής) meaning false.</p></tp:treatment-sec><tp:treatment-sec sec-type="Differentiation of the genus"><title>Differentiation of the genus.</title><p>The new genus is most similar to <italic><tp:taxon-name>Caleupodes</tp:taxon-name></italic> Baker, 1987. Both genera are characterized by the naso folded down to the ventral surface of the prodorsum, the same palpal chaetotaxy, six pairs of eugenital and five pairs of aggenital setae, the presence of only two pairs of pseudanal setae, femur IV not enlarged, trochanteral setal formula 1–1–1–1, and legs I-IV shorter than idiosoma. The new genus differs from <italic><tp:taxon-name>Caleupodes</tp:taxon-name></italic> by having striated dorsal cuticle (reticulated in <italic><tp:taxon-name>Caleupodes</tp:taxon-name></italic>), the absence of a transverse furrow between segments D and E (all hysterosomal segments are clearly separated by transverse furrows in <italic><tp:taxon-name>Caleupodes</tp:taxon-name></italic>), coxisternal setal formula 3–1–4–2 (3–1–4–3 in <italic><tp:taxon-name>Caleupodes</tp:taxon-name></italic>), and genua I and II with a solenidion (absent in <italic><tp:taxon-name>Caleupodes</tp:taxon-name></italic>). The new genus is also closely related to <italic><tp:taxon-name>Niveupodes</tp:taxon-name></italic> Barilo, 1991 in the naso folded down to the ventral surface of the prodorsum, femur IV not enlarged, trochanteral setal formula 1–1–1–1, legs I-IV shorter than idiosoma, and only two pairs of pseudanal setae. It differs from <italic><tp:taxon-name>Niveupodes</tp:taxon-name></italic> by the presence of dorsal transverse furrows between segments C – D and E – F (dorsal hysterosoma without transverse furrows in <italic><tp:taxon-name>Niveupodes</tp:taxon-name></italic>), coxisternal setal formula 3–1–4–2 (3–1–4–3 in <italic><tp:taxon-name>Niveupodes</tp:taxon-name></italic>), five pairs of aggenital and six pairs of eugenital setae (four aggenital and five eugenital in <italic><tp:taxon-name>Niveupodes</tp:taxon-name></italic>), the absence of scapular lyrifissure <italic>isc</italic> (present in <italic><tp:taxon-name>Niveupodes</tp:taxon-name></italic>, according to <xref ref-type="bibr" rid="B6">Barilo 1991</xref>), and the ovoid palptarsus (cone-shaped in <italic><tp:taxon-name>Niveupodes</tp:taxon-name></italic>). The new genus differs from all other known eupodoid genera by the presence of pore-like structures of unknown origin and function situated on the soft cuticle between the coxisternal plates and the trochanters of all legs. These pore-like structures are unknown in any other group of trombidiform mites.</p></tp:treatment-sec><ref-list><ref id="B6"><mixed-citation xmlns:xlink="http://www.w3.org/1999/xlink" xlink:type="simple"><person-group><name name-style="western"><surname>Barilo</surname><given-names>AB</given-names></name></person-group> (<year>1991</year>) <article-title>A new genus and a new species in the family Eupodidae (Acariformes) from central Asia.</article-title><source>Zool. Zh.</source><volume>70</volume>: <fpage>140</fpage>–<lpage>142</lpage>. [in Russian]</mixed-citation></ref></ref-list></tp:taxon-treatment>
