# Supplementary material for: A new genus and species in the mite family Eupodidae (Acari, Eupodoidea) from Crimea
Source: Zookeys. 2014 Jun 30;(422):11–22. doi: 10.3897/zookeys.422.7802 (PMC4109443; doi:10.3897/zookeys.422.7802)
Supplement: XML Treatment for Pseudoeupodes porosus [file zookeys.422.7802-treatment2.xml]

<!DOCTYPE tp:taxon-treatment
  PUBLIC "-//TaxonX//DTD Taxonomic Treatment Publishing DTD v0 20100105//EN" "tax-treatment-NSO.dtd">
<tp:taxon-treatment xmlns:tp="http://www.plazi.org/taxpub"><tp:treatment-meta><kwd-group><label>Taxon classification</label><kwd><named-content content-type="kingdom">Animalia</named-content></kwd><kwd><named-content content-type="order">Trombidiformes</named-content></kwd><kwd><named-content content-type="family">Eupodidae</named-content></kwd></kwd-group><mixed-citation publication-type="journal"><person-group><name><surname>Khaustov</surname><given-names>Alexander A.</given-names></name></person-group><article-title>A new genus and species in the mite family Eupodidae (Acari, Eupodoidea) from Crimea</article-title><source>Zookeys</source><day>30</day><month>6</month><year>2014</year><volume>2014</volume><issue>422</issue><fpage>11</fpage><lpage>22</lpage><pub-id pub-id-type="doi">10.3897/zookeys.422.7802</pub-id></mixed-citation></tp:treatment-meta><tp:nomenclature><tp:taxon-name>
                            <tp:taxon-name-part taxon-name-part-type="genus">Pseudoeupodes</tp:taxon-name-part>
                            <tp:taxon-name-part taxon-name-part-type="species">porosus</tp:taxon-name-part>
                            <object-id xmlns:xlink="http://www.w3.org/1999/xlink" content-type="zoobank" xlink:type="simple">http://zoobank.org/3897531B-758D-4AC5-B0F0-F9D85048964C</object-id>
                        </tp:taxon-name><tp:taxon-authority>Khaustov</tp:taxon-authority><tp:taxon-status xmlns:xlink="http://www.w3.org/1999/xlink" xlink:type="simple">sp. n.</tp:taxon-status><xref ref-type="fig" rid="F1">Figs 1</xref><xref ref-type="fig" rid="F2"/><xref ref-type="fig" rid="F3"/><xref ref-type="fig" rid="F4">–15</xref></tp:nomenclature><tp:treatment-sec sec-type="Description"><title>Description.</title><p><bold>Female.</bold> Length of idiosoma 288 (280–300), width 163 (157–180).</p><!--PageBreak--><p><italic>Idiosomal dorsum</italic> (<xref ref-type="fig" rid="F1">Figs 1</xref>, <xref ref-type="fig" rid="F4">11–13</xref>). Idiosoma with striae bearing microtubercles (<xref ref-type="fig" rid="F4">Figs 11–13</xref>). All dorsal setae densely pilose, setae <italic>v</italic><sub>1</sub> slightly widening apically. Prodorsum with pair of longitudinal lines between the bases of setae <italic>sc</italic><sub>2</sub> and anterior margin of prodorsum near setae <italic>v</italic><sub>1</sub>. Setae <italic>sc</italic><sub>1</sub> with large barbs, a weak reticulate subcuticular ornamentation visible posteriorly to bases of <italic>sc</italic><sub>1</sub> (<xref ref-type="fig" rid="F4">Fig. 11</xref>). Lyrifissures <italic>ia</italic> situated posterolaterally to bases of setae <italic>c</italic><sub>1</sub>; <italic>im</italic> situated posterolaterally to bases of setae <italic>d</italic><sub>1</sub>; <italic>ip</italic> situated between setae <italic>e</italic><sub>1</sub> and <italic>f</italic><sub>1</sub>. Length of dorsal setae: <italic>v</italic><sub>1</sub> 9 (98-10), <italic>v</italic><sub>2</sub> 16 (15–19), <italic>sc</italic><sub>1</sub> 50 (47–55), <italic>sc</italic><sub>2</sub> 15 (14–17), <italic>c</italic><sub>1</sub> 13 (12–16), <italic>c</italic><sub>2</sub> 21 (19–25), <italic>d</italic><sub>1</sub> 16 (14–19), <italic>e</italic><sub>1</sub> 15 (14–18), <italic>f</italic><sub>1</sub> 40 (37–45), <italic>f</italic><sub>2</sub> 25 (24–28), <italic>h</italic><sub>1</sub> 23 (21–26), <italic>h</italic><sub>2</sub> 17 (15–21). Setae <italic>f</italic><sub>1</sub> longest of dorsal hysterosomal setae but not of trichobothrial form.</p><p><italic>Idiosomal venter</italic> (<xref ref-type="fig" rid="F1">Figs 2</xref>, <xref ref-type="fig" rid="F2">3</xref>, <xref ref-type="fig" rid="F4">14–15</xref>). All ventral setae densely pilose. Setae 1<italic>a</italic>, 3<italic>a</italic>, 4<italic>a</italic> (10–13) slightly widened distally; setae 1<italic>c</italic> the shortest on coxal fields. Genital setae arranged in one longitudinal row, anterior five pairs (<italic>g</italic><sub>1</sub>–<italic>g</italic><sub>5</sub>) situated on non-striated genital covers bearing only microtubercles, posterior pair (<italic>g</italic><sub>6</sub>) situated outside genital covers on striated cuticle (<xref ref-type="fig" rid="F2">Figs 3</xref>, <xref ref-type="fig" rid="F4">15</xref>). Anterior two pairs of genital setae distinctly longer (10–11) than other genitals (6–7). Aggenital setae increasing in length from <italic>ag</italic><sub>5</sub> (7) to <italic>ag</italic><sub>1</sub> (10–11). Eugenital setae situated on protuberances and arranged in three groups: two anterior (<italic>eu</italic><sub>1</sub>, <italic>eu</italic><sub>2</sub>), one medial (<italic>eu</italic><sub>3</sub>) and three posterior (<italic>eu</italic><sub>4</sub>-<italic>eu</italic><sub>6</sub>) (<xref ref-type="fig" rid="F2">Fig. 3</xref>). Pseudanal setae <italic>ps</italic><sub>1</sub> 15 (14–18) distinctly longer than <italic>ps</italic><sub>3</sub> 11 (10–14). Lyrifissure <italic>ih</italic> located anterolaterally to bases of setae <italic>ps</italic><sub>3</sub>.</p><!--PageBreak--><p><italic>Gnathosoma</italic> (<xref ref-type="fig" rid="F2">Figs 4–6</xref>). Integument papillate. Subcapitulum (<xref ref-type="fig" rid="F2">Fig. 4</xref>) roughly triangular, with two pairs of minute smooth adoral setae (<italic>or</italic><sub>1</sub>, <italic>or</italic><sub>2</sub>), located subapically; subcapitular setae <italic>sbc</italic><sub>2</sub> densely pilose, <italic>sbc</italic><sub>1</sub> smooth, located laterally at level of proximal margin of palp trochanters, about one-third as long as <italic>sbc</italic><sub>2</sub>, <italic>sbc</italic><sub>2</sub> inserted ventrally one third to one quarter of distance between <italic>sbc</italic><sub>1</sub> and tip of subcapitulum, labrum acuminate. Chelicera (<xref ref-type="fig" rid="F2">Fig. 5</xref>) 60 in length. Palps (<xref ref-type="fig" rid="F2">Fig. 6</xref>) with supracoxal seta <italic>ep</italic> minute, brush-like, femorogenual and tibial setae densely pilose, tarsal setae <italic>acm</italic> and <italic>sl</italic>” smooth, other tarsal setae pilose, <italic>p</italic>” bifurcate distally.</p><!--PageBreak--><!--PageBreak--><p><italic>Legs</italic> (<xref ref-type="fig" rid="F3">Figs 7–10</xref>). Relative lengths of legs: I&gt;IV&gt;III&gt;II. All leg setae densely pilose. Leg I (<xref ref-type="fig" rid="F3">Fig. 7</xref>): Supracoxal setae <italic>ep</italic> of the same shape and length as palpal supracoxal setae <italic>ep.</italic> Femur incompletely divided into basi- and telofemur. Setal formula: Tr – 1, Fe – 6+5, Ge – 7(1σ), Ti – 7(2φ), Ta – 18 (2ω, 1ε). Famulus ε (stellate seta) located in a shallow depression clearly posterolaterally to basal part of rhagidial solenidion ω<sub>1</sub> and anterior to seta <italic>ft</italic>”. Rhagidial solenidion φ<sub>1</sub> obliquely oriented toward anterior lateral margin of leg, located anterodorsally and situated in shallow depression; solenidion φ<sub>2</sub> located posterodorsally in the space between setae <italic>l</italic>’<sub>1</sub> and <italic>l</italic>”<sub>1</sub>; solenidion σ located anterodorsally, about 1.5 times as long as φ<sub>2</sub>. All setae on tarsus, <italic>d</italic> and <italic>l</italic>’ on tibiae are eupathidia (as applied for <tp:taxon-name>Eupodoidea</tp:taxon-name> by <xref ref-type="bibr" rid="B17">Lindquist and Zacharda 1987</xref>). Leg II (<xref ref-type="fig" rid="F3">Fig. 8</xref>): Femur incompletely divided into basi- and telofemur. Setal formula: Tr – 1, Fe – 5+5, Ge – 4(1σ), Ti – 5(2φ), Ta – 12 (3ω, 1ε). Famulus ε spine-like, located just posterolaterally to base of rhagidial solenidion ω<sub>1</sub>. Rhagidial solenidion φ<sub>1</sub> obliquely oriented toward anterior lateral margin of leg, located anterodorsally and situated in shallow depression; solenidion φ<sub>2</sub> located posterodorsally; solenidion σ located anterodorsally, subequal to φ<sub>2</sub>. Tarsal setae (<italic>u</italic>), (<italic>p</italic>), (<italic>it</italic>) and <italic>tc</italic>’ are eupathidia. Leg III (<xref ref-type="fig" rid="F3">Fig. 9</xref>): Setal formula: Tr – 1, Fe – 4+4, Ge – 4, Ti – 5(1φ), Ta – 10; femur completely divided into basi- and telofemur; solenidion φ located posterodorsally; all setae on tarsus and <italic>d</italic> on tibia are eupathidia. Leg IV (<xref ref-type="fig" rid="F3">Fig. 10</xref>): Setal formula: Tr – 1, Fe – 2+3, Ge – 4, Ti – 5, Ta – 11; femur completely divided into basi- and telofemur; tarsal setae (<italic>u</italic>), <italic>p</italic>’, <italic>ft</italic>’ and <italic>d</italic> on tibia are eupathidia.</p></tp:treatment-sec><tp:treatment-sec sec-type="Type material"><title>Type material.</title><p>Holotype female, slide № AK210494, <bold>CRIMEA:</bold> Yalta mountain-forest Nature Reserve, moss on soil, 21 April 1994, coll. A.A. Khaustov. Paratypes: five females, same data as holotype; seven female paratypes, <bold>CRIMEA:</bold> Yalta, moss on soil, 5 March 1994, coll. A.A. Khaustov.</p></tp:treatment-sec><tp:treatment-sec sec-type="Etymology"><title>Etymology.</title><p>The name of the new species refers to the presence of unusual pore-like structures in the soft cuticle between the coxisternal plates and the trochanters of all legs.</p><!--PageBreak--></tp:treatment-sec><tp:treatment-sec><!--Section generated to contain objects referenced in tp:taxon-treatment.--><fig id="F1" position="float" orientation="portrait"><label>Figures 1–2.</label><caption><p><italic><tp:taxon-name>Pseudoeupodes porosus</tp:taxon-name></italic> Khaustov, gen. n., sp. n., female: <bold>1</bold> idiosomal dorsum <bold>2</bold> idiosomal venter.</p></caption><graphic xmlns:xlink="http://www.w3.org/1999/xlink" xlink:href="zookeys-422-011-g001.jpg" position="float" orientation="portrait" xlink:type="simple"/></fig><fig id="F2" position="float" orientation="portrait"><label>Figures 3–6.</label><caption><p><italic><tp:taxon-name>Pseudoeupodes porosus</tp:taxon-name></italic> Khaustov, gen. n., sp. n., female: <bold>3</bold> genital area <bold>4</bold> subcapitulum <bold>5</bold> chelicera, antiaxial aspect <bold>6</bold> palp, antiaxial aspect.</p></caption><graphic xmlns:xlink="http://www.w3.org/1999/xlink" xlink:href="zookeys-422-011-g002.jpg" position="float" orientation="portrait" xlink:type="simple"/></fig><fig id="F3" position="float" orientation="portrait"><label>Figures 7–10.</label><caption><p><italic><tp:taxon-name>Pseudoeupodes porosus</tp:taxon-name></italic> Khaustov, gen. n., sp. n., female: <bold>7–10</bold> legs I-IV, respectively.</p></caption><graphic xmlns:xlink="http://www.w3.org/1999/xlink" xlink:href="zookeys-422-011-g003.jpg" position="float" orientation="portrait" xlink:type="simple"/></fig><fig id="F4" position="float" orientation="portrait"><label>Figures 11–15.</label><caption><p><italic><tp:taxon-name>Pseudoeupodes porosus</tp:taxon-name></italic> Khaustov, gen. n., sp. n., female: <bold>11</bold> prodorsum <bold>12</bold> striation in the area of setae <italic>c</italic><sub>1</sub> and <italic>d</italic><sub>1</sub> <bold>13</bold> striation in the area of setae <italic>d</italic><sub>1</sub> and <italic>e</italic><sub>1</sub> <bold>14</bold> venter of propodosoma, arrows point to pore-like structures <bold>15</bold> genital area.</p></caption><graphic xmlns:xlink="http://www.w3.org/1999/xlink" xlink:href="zookeys-422-011-g004.jpg" position="float" orientation="portrait" xlink:type="simple"/></fig></tp:treatment-sec><ref-list><ref id="B17"><mixed-citation xmlns:xlink="http://www.w3.org/1999/xlink" xlink:type="simple"><person-group><name name-style="western"><surname>Lindquist</surname><given-names>EE</given-names></name><name name-style="western"><surname>Zacharda</surname><given-names>M</given-names></name></person-group> (<year>1987</year>) <article-title>A new genus and species of Rhagidiidae (Acari: Prostigmata) from Chihuahuan Desert litter in New Mexico.</article-title><source>Can. J. Zool.</source><volume>65</volume>: <fpage>2149</fpage>–<lpage>2158</lpage>. doi: <ext-link ext-link-type="doi" xlink:href="10.1139/z87-328" xlink:type="simple">10.1139/z87-328</ext-link></mixed-citation></ref></ref-list></tp:taxon-treatment>
